# Supplementary material for: Physical activity and depression symptoms in people with osteoarthritis-related pain: A cross-sectional study
Source: PLOS Glob Public Health. 2024 Jul 18;4(7):e0003129. doi: 10.1371/journal.pgph.0003129 (PMC11257243; doi:10.1371/journal.pgph.0003129)
Supplement: S1 Data — hrs = hours; Id = identification; k10ts = Kessler; Psychological Distress Scale; Phq9 = Patient Health Questionnaire-9, WEMWBS = Warwick–Edinburgh Mental Wellbeing Scale. (XLSX) [file pgph.0003129.s001.xlsx]

## Sheet: Sheet1
age	gender	Joint_affected	Pain	Physical_Activity_hrs	phq9_score	k10ts	Ankle	Elbow	Foot	Hip	Knee	Shoulder	Writst	Other	swemwbs
70		Hip	22	3	1	18	0	0	0	1	0	0	0	0	14
32	Man	Ankle	0	6.25	0	14	1	0	0	0	0	0	0	0	35
57	Man	Ankle	23	1.25	3	12	1	0	0	0	0	0	0	0	24
52	Man	Ankle	32	1.16667	4	27	1	0	0	0	0	0	0	0	11
56	Man	Ankle	35	1	5	18	1	0	0	0	0	0	0	0
48	Man	Ankle	36	4.33333	9	32	1	0	0	0	0	0	0	0	21
67	Man	Ankle	34	25.4833	19	43	1	0	0	0	0	0	0	0
69	Man	Ankle	9	15.5	0	10	1	0	0	0	0	0	0	0	15
52	Man	Ankle	27	18.2167	12	23	1	0	0	0	0	0	0	0	22
56	Man	Ankle					1	0	0	0	0	0	0	0	16
74	Man	Ankle	25	1.5	0	14	1	0	0	0	0	0	0	0	31
63	Man	Ankle	28	6.91667	11	26	1	0	0	0	0	0	0	0	24
50	Man	Ankle & Foot	40	5	1	11	0	0	0	0	0	0	0	1	30
45	Man	Elbow	24	7	11	21	0	1	0	0	0	0	0	0	18
67	Man	Elbow	21	7.43333	21	32	0	1	0	0	0	0	0	0	20
63	Man	Elbow	8	2	0	10	0	1	0	0	0	0	0	0	23
55	Man	Elbow	12	10	1	17	0	1	0	0	0	0	0	0	20
55	Man	Elbow	21	12.5	1	17	0	1	0	0	0	0	0	0	34
68	Man	Foot	19	0	0	18	0	0	1	0	0	0	0	0	20
68	Man	Foot	22	12.0333	11	30	0	0	1	0	0	0	0	0	29
66	Man	Foot	33	0	16	29	0	0	1	0	0	0	0	0	26
65	Man	Foot	21	0.366667	10	27	0	0	1	0	0	0	0	0	24
64	Man	Foot	24	1	8	18	0	0	1	0	0	0	0	0	25
66	Man	Foot	25	4.5	9	27	0	0	1	0	0	0	0	0	24
59	Man	Foot	21	15.8167	1	18	0	0	1	0	0	0	0	0	26
48	Man	Foot	19	1.5	15	33	0	0	1	0	0	0	0	0	21
50	Man	Foot	30	5	7	21	0	0	1	0	0	0	0	0	23
67	Man	Foot	28	5	9	23	0	0	1	0	0	0	0	0	26
47	Man	Foot		3			0	0	1	0	0	0	0	0	22
30	Man	Foot	20	2.16667	0	18	0	0	1	0	0	0	0	0	7
76	Man	Foot	32	4	10	27	0	0	1	0	0	0	0	0	20
49	Man	Foot	34	0.833333	10	22	0	0	1	0	0	0	0	0	29
59	Man	Foot	32	14	26	38	0	0	1	0	0	0	0	0	21
50	Man	Foot	30	0.75	8	24	0	0	1	0	0	0	0	0	33
60	Man	Foot	28	11	4	16	0	0	1	0	0	0	0	0	3
62	Man	Foot	0	14	0	10	0	0	1	0	0	0	0	0
39	Man	Foot	36	1.08333	9	33	0	0	1	0	0	0	0	0	17
79	Man	Foot	24	2.5	14	29	0	0	1	0	0	0	0	0	20
72	Man	Foot	20	0	21	30	0	0	1	0	0	0	0	0	18
59	Man	Foot	28	5	9	18	0	0	1	0	0	0	0	0	30
68	Man	Hand	37	1	18	32	0	0	0	0	0	0	0	1	17
64	Man	Hip	27	1.5	0	17	0	0	0	1	0	0	0	0	22
76	Man	Hip	32	0	8	16	0	0	0	1	0	0	0	0	21
73	Man	Hip	14	6	0	14	0	0	0	1	0	0	0	0	21
67	Man	Hip	27	2	1	17	0	0	0	1	0	0	0	0	28
57	Man	Hip	20	0.0833333	10	27	0	0	0	1	0	0	0	0	21
88	Man	Hip	34	1	11	34	0	0	0	1	0	0	0	0	27
67	Man	Hip		25.4833	14	32	0	0	0	1	0	0	0	0	16
79	Man	Hip	3	1.5	0	11	0	0	0	1	0	0	0	0	27
63	Man	Hip	40	14	9	32	0	0	0	1	0	0	0	0	26
36	Man	Hip	34	0.983333	4	20	0	0	0	1	0	0	0	0
34	Man	Hip	35	21	3	31	0	0	0	1	0	0	0	0	22
55	Man	Hip	10	17	0	13	0	0	0	1	0	0	0	0	18
82	Man	Hip	35	9.41667	0	15	0	0	0	1	0	0	0	0	23
60	Man	Hip	37	0	13	26	0	0	0	1	0	0	0	0	28
56	Man	Hip	32	4	6	18	0	0	0	1	0	0	0	0	27
45	Man	Hip	35	16	3	16	0	0	0	1	0	0	0	0	26
53	Man	Hip	34	14	8	22	0	0	0	1	0	0	0	0	24
59	Man	Hip	35	0	12	30	0	0	0	1	0	0	0	0	17
77	Man	Hip	40	1	20	34	0	0	0	1	0	0	0	0	24
76	Man	Hip					0	0	0	1	0	0	0	0	28
56	Man	Hip	35	0.333333	12	24	0	0	0	1	0	0	0	0	23
43	Man	Hip	30	25.4833	4	13	0	0	0	1	0	0	0	0	28
62	Man	Hip	28	25.4833	0	11	0	0	0	1	0	0	0	0	26
66	Man	Hip	24	8.06667	4	14	0	0	0	1	0	0	0	0
65	Man	Hip	23	1.16667	6	12	0	0	0	1	0	0	0	0	13
66	Man	Hip	36	1.03333	3	12	0	0	0	1	0	0	0	0	16
66	Man	Hip	37	13.05	15	35	0	0	0	1	0	0	0	0	27
53	Man	Hip	31	0	10	27	0	0	0	1	0	0	0	0	18
84	Man	Hip	20	2.03333	0	11	0	0	0	1	0	0	0	0	25
76	Man	Hip					0	0	0	1	0	0	0	0	21
59	Man	Hip	33	0.0166667	12	22	0	0	0	1	0	0	0	0	28
58	Man	Hip	24	14	0	11	0	0	0	1	0	0	0	0	21
57	Man	Hip	35	5	0	10	0	0	0	1	0	0	0	0
49	Man	Hip	22	4.41667	0	20	0	0	0	1	0	0	0	0
50	Man	Hip	34	1	1	14	0	0	0	1	0	0	0	0	21
76	Man	Hip	40	0.333333	7	28	0	0	0	1	0	0	0	0	14
48	Man	Hip	25	2	9	25	0	0	0	1	0	0	0	0	31
58	Man	Hip	21	1	0	11	0	0	0	1	0	0	0	0	19
72	Man	Hip	13	1.5	5	18	0	0	0	1	0	0	0	0	26
64	Man	Hip & foot					0	0	0	0	0	0	0	1	26
62	Man	Hip & knee	34	0.0833333	25	44	0	0	0	0	0	0	0	1	26
78	Man	Hip & Knee	28	10.9167	0	11	0	0	0	0	0	0	0	1	28
83	Man	Hip & Knee	20	0	0	15	0	0	0	0	0	0	0	1	24
65	Man	Hip & Knee	36	0	18	16	0	0	0	0	0	0	0	1	25
87	Man	Hip & Knee	40	1	18	31	0	0	0	0	0	0	0	1	18
78	Man	Hip & Knee	12	6	0	10	0	0	0	0	0	0	0	1	28
59	Man	Knee	28	2	7	22	0	0	0	0	1	0	0	0	7
57	Man	Knee	19	10.25	14	19	0	0	0	0	1	0	0	0	17
55	Man	Knee	19	0	10	22	0	0	0	0	1	0	0	0	26
54	Man	Knee	9	25.4833	2	11	0	0	0	0	1	0	0	0	21
55	Man	Knee	23	3.83333	9	27	0	0	0	0	1	0	0	0	23
68	Man	Knee	3	16.15	0	11	0	0	0	0	1	0	0	0	24
58	Man	Knee	24	0.166667	10	19	0	0	0	0	1	0	0	0	11
58	Man	Knee	20	4.16667	0	11	0	0	0	0	1	0	0	0	35
72	Man	Knee	24	8.66667	10	26	0	0	0	0	1	0	0	0	17
67	Man	Knee		0			0	0	0	0	1	0	0	0	23
64	Man	Knee	19	0.166667	8	20	0	0	0	0	1	0	0	0	21
66	Man	Knee		25.4833			0	0	0	0	1	0	0	0	28
68	Man	Knee	34	1.5	21	21	0	0	0	0	1	0	0	0	22
50	Man	Knee	29	12.0667	8	19	0	0	0	0	1	0	0	0	24
53	Man	Knee					0	0	0	0	1	0	0	0	25
86	Man	Knee	36	0	6	17	0	0	0	0	1	0	0	0	21
47	Man	Knee	8	25.4833	12	29	0	0	0	0	1	0	0	0	21
72	Man	Knee	8	1.5	1	13	0	0	0	0	1	0	0	0	25
45	Man	Knee	40	0	14	33	0	0	0	0	1	0	0	0	20
64	Man	Knee	34	0.166667	10	26	0	0	0	0	1	0	0	0	23
72	Man	Knee					0	0	0	0	1	0	0	0	18
61	Man	Knee		0			0	0	0	0	1	0	0	0	20
68	Man	Knee	32	10	5	22	0	0	0	0	1	0	0	0	18
55	Man	Knee					0	0	0	0	1	0	0	0	27
65	Man	Knee	36	25.4833	2	12	0	0	0	0	1	0	0	0	27
58	Man	Knee	32	0	5	14	0	0	0	0	1	0	0	0	19
67	Man	Knee	32	1.16667	0	12	0	0	0	0	1	0	0	0	26
58	Man	Knee	37	12.5167	11	20	0	0	0	0	1	0	0	0	29
44	Man	Knee		0			0	0	0	0	1	0	0	0	22
63	Man	Knee	26	0	8	23	0	0	0	0	1	0	0	0	30
63	Man	Knee		8			0	0	0	0	1	0	0	0	24
67	Man	Knee	34	1.16667	13	35	0	0	0	0	1	0	0	0	8
63	Man	Knee	32	4.5	6	18	0	0	0	0	1	0	0	0	14
50	Man	Knee	28	1.01667	0	10	0	0	0	0	1	0	0	0	12
78	Man	Knee	20	4	0	10	0	0	0	0	1	0	0	0	28
70	Man	Knee	20	5	0	11	0	0	0	0	1	0	0	0	21
76	Man	Knee	40	2	2	17	0	0	0	0	1	0	0	0	22
49	Man	Knee	36	0.0833333	9	23	0	0	0	0	1	0	0	0	31
59	Man	Knee	20	0.166667	4	17	0	0	0	0	1	0	0	0	26
49	Man	Knee	17	6.66667	9	24	0	0	0	0	1	0	0	0	21
58	Man	Knee	40	1	15	17	0	0	0	0	1	0	0	0
59	Man	Knee	28	5	7	27	0	0	0	0	1	0	0	0	8
46	Man	Knee	14	11.2667	0	11	0	0	0	0	1	0	0	0
55	Man	Knee	15	3	3	13	0	0	0	0	1	0	0	0	18
63	Man	Knee	19	18.5833	1	13	0	0	0	0	1	0	0	0	25
53	Man	Knee	4	3.5	8	29	0	0	0	0	1	0	0	0	31
69	Man	Knee	29	0.25	23	21	0	0	0	0	1	0	0	0	30
44	Man	Knee	32	2.5	10	26	0	0	0	0	1	0	0	0	31
54	Man	Knee	20	8.75	5	18	0	0	0	0	1	0	0	0	27
61	Man	Knee	24	3	8	17	0	0	0	0	1	0	0	0
57	Man	Knee	26	17	12	23	0	0	0	0	1	0	0	0	30
56	Man	Knee	7	1.5	2	13	0	0	0	0	1	0	0	0	22
69	Man	Knee	27	3	1	12	0	0	0	0	1	0	0	0	20
64	Man	Knee	16	3	2	13	0	0	0	0	1	0	0	0	28
72	Man	Knee	35	0.166667	3	22	0	0	0	0	1	0	0	0	12
64	Man	Knee	34	8	9	31	0	0	0	0	1	0	0	0	29
56	Man	Knee	28	6.25	0	15	0	0	0	0	1	0	0	0	25
48	Man	Knee	27	12.35	7	26	0	0	0	0	1	0	0	0	23
63	Man	Knee	10	1.01667	4	12	0	0	0	0	1	0	0	0	29
53	Man	Knee	12	14	1	12	0	0	0	0	1	0	0	0	31
51	Man	Knee	28	2	9	24	0	0	0	0	1	0	0	0	18
54	Man	Knee	29	2	3	13	0	0	0	0	1	0	0	0	19
39	Man	Knee	12	11.5	15	26	0	0	0	0	1	0	0	0	28
73	Man	Knee	23	0	1	31	0	0	0	0	1	0	0	0	26
41	Man	Knee	14	1.33333	1	11	0	0	0	0	1	0	0	0	11
56	Man	Knee	38	1.25	26	48	0	0	0	0	1	0	0	0	21
54	Man	Knee	36	0	20	24	0	0	0	0	1	0	0	0	21
69	Man	Knee	12	7	0	13	0	0	0	0	1	0	0	0	21
59	Man	Knee	24	3.53333	1	13	0	0	0	0	1	0	0	0	35
76	Man	Knee	25	5	3	28	0	0	0	0	1	0	0	0	14
86	Man	Knee	33	6.25	7	21	0	0	0	0	1	0	0	0	31
77	Man	Knee	25	2.5	3	10	0	0	0	0	1	0	0	0	19
71	Man	Knee	24	0.333333	8	23	0	0	0	0	1	0	0	0	23
73	Man	Knee	31	0.5	3	13	0	0	0	0	1	0	0	0	29
51	Man	Knee	31	3.5	15	36	0	0	0	0	1	0	0	0	32
51	Man	Knee	25	18	6	27	0	0	0	0	1	0	0	0	19
64	Man	Knee	27	0.65	3	16	0	0	0	0	1	0	0	0	24
70	Man	Knee	9	13.5	0	10	0	0	0	0	1	0	0	0	20
55	Man	Knee	39	13.5	6	26	0	0	0	0	1	0	0	0
67	Man	Knee	28	3.5	2	12	0	0	0	0	1	0	0	0	7
48	Man	Knee	32	5	16	35	0	0	0	0	1	0	0	0	26
64	Man	Knee	28	1.01667	8	20	0	0	0	0	1	0	0	0	15
59	Man	Knee	30	4.5	13	23	0	0	0	0	1	0	0	0	24
79	Man	Knee	28	10	6	22	0	0	0	0	1	0	0	0	23
74	Man	Knee	28	0	7		0	0	0	0	1	0	0	0	24
63	Man	Knee	40	1.08333	26	39	0	0	0	0	1	0	0	0	27
75	Man	Knee	28	1	8	20	0	0	0	0	1	0	0	0	19
60	Man	Knee	29	5.5	3	12	0	0	0	0	1	0	0	0	23
76	Man	Knee					0	0	0	0	1	0	0	0	21
80	Man	Knee	8	5.2	3	11	0	0	0	0	1	0	0	0	25
73	Man	Knee	29	0	4	15	0	0	0	0	1	0	0	0	25
65	Man	Knee	40	0	0	17	0	0	0	0	1	0	0	0	18
62	Man	Knee	24	9	0	12	0	0	0	0	1	0	0	0	27
72	Man	Knee	34	10	9	30	0	0	0	0	1	0	0	0	31
79	Man	Knee	28	0.166667	0	10	0	0	0	0	1	0	0	0	15
71	Man	Knee	33	1.25	9	15	0	0	0	0	1	0	0	0	33
48	Man	Knee	24	8.5	4	13	0	0	0	0	1	0	0	0
69	Man	Knee		0	2	16	0	0	0	0	1	0	0	0	21
68	Man	Knee	21	0	11	22	0	0	0	0	1	0	0	0	26
60	Man	Knee	40	10	11	24	0	0	0	0	1	0	0	0	25
63	Man	Knee	28	1	10	27	0	0	0	0	1	0	0	0	26
68	Man	Knee	36	0.0833333	12	14	0	0	0	0	1	0	0	0
59	Man	Knee	40	0	27	41	0	0	0	0	1	0	0	0	26
62	Man	Knee	31	14	7	16	0	0	0	0	1	0	0	0	11
49	Man	Knee	24	1.25	18	30	0	0	0	0	1	0	0	0	21
66	Man	Knee	15	0.25	2	19	0	0	0	0	1	0	0	0	18
63	Man	Knee	20	25.4833	0	20	0	0	0	0	1	0	0	0	25
54	Man	Knee	18	0.5	12	25	0	0	0	0	1	0	0	0	26
75	Man	Knee	24	4.21667	10	24	0	0	0	0	1	0	0	0	35
53	Man	Knee	32	1	13	34	0	0	0	0	1	0	0	0	18
60	Man	Knee	30	2.5	18	28	0	0	0	0	1	0	0	0	32
53	Man	Knee & Ankle	39	2.58333	5	18	0	0	0	0	0	0	0	1	25
68	Man	Knee & Ankle	32	0	4	12	0	0	0	0	0	0	0	1	20
65	Man	Knee & Ankle	20	5.16667	3	13	0	0	0	0	0	0	0	1	20
64	Man	Knee & Ankle	37	5.66667	11	24	0	0	0	0	0	0	0	1	21
71	Man	Knee & Foot	36	0	11	24	0	0	0	0	0	0	0	1	21
62	Man	Shoulder	35	0	0	10	0	0	0	0	0	1	0	0	21
57	Man	Shoulder					0	0	0	0	0	1	0	0	27
67	Man	Shoulder	28	2.5	2	12	0	0	0	0	0	1	0	0	32
69	Man	Shoulder	28	4.03333	3	24	0	0	0	0	0	1	0	0	21
49	Man	Shoulder	37	0	17	33	0	0	0	0	0	1	0	0	26
45	Man	Shoulder	18	3.75	21	31	0	0	0	0	0	1	0	0	9
77	Man	Shoulder	36	0.5	12	31	0	0	0	0	0	1	0	0	35
77	Man	Shoulder	24	1.16667	0	10	0	0	0	0	0	1	0	0	24
56	Man	Shoulder	30	0	14	34	0	0	0	0	0	1	0	0	15
35	Man	Shoulder	10	1.98333	5	15	0	0	0	0	0	1	0	0	22
77	Man	Shoulder	29	13	0	15	0	0	0	0	0	1	0	0	21
79	Man	Shoulder	9	7	0	10	0	0	0	0	0	1	0	0	34
61	Man	Shoulder	25	0.166667	2	16	0	0	0	0	0	1	0	0	17
53	Man	Shoulder	31	2.66667	13	29	0	0	0	0	0	1	0	0	18
67	Man	Shoulder	0	7	0	13	0	0	0	0	0	1	0	0	27
76	Man	Shoulder	31	1.16667	19	40	0	0	0	0	0	1	0	0	22
75	Man	Shoulder	32	3	0	10	0	0	0	0	0	1	0	0	21
68	Man	Shoulder	32	0	4	21	0	0	0	0	0	1	0	0	25
52	Man	Shoulder	40	2.33333	14	34	0	0	0	0	0	1	0	0	14
48	Man	Shoulder	32	5.5	7	21	0	0	0	0	0	1	0	0	25
57	Man	Shoulder	40	3.06667	23	44	0	0	0	0	0	1	0	0	22
57	Man	Shoulder	27	12	19	44	0	0	0	0	0	1	0	0	18
55	Man	Shoulder	23	6	7	23	0	0	0	0	0	1	0	0	29
77	Man	Shoulder	30	7.25	10	24	0	0	0	0	0	1	0	0	35
59	Man	Shoulder	22	0.5	3	26	0	0	0	0	0	1	0	0	27
60	Man	Shoulder	32	2.5	9	27	0	0	0	0	0	1	0	0	29
63	Man	Shoulder	24	3.5	5	15	0	0	0	0	0	1	0	0	20
52	Man	Shoulder	20	5.01667	12	25	0	0	0	0	0	1	0	0	21
52	Man	Shoulder	25	17.05	4	15	0	0	0	0	0	1	0	0	33
62	Man	Shoulder	23	4	18	36	0	0	0	0	0	1	0	0	33
64	Man	Shoulder		20	2		0	0	0	0	0	1	0	0
66	Man	Shoulder	28	16	7	17	0	0	0	0	0	1	0	0	21
58	Man	Shoulder	30	14	6	23	0	0	0	0	0	1	0	0	32
79	Man	Shoulder	31	0	7	24	0	0	0	0	0	1	0	0	14
68	Man	Shoulder	22	0.25	0	10	0	0	0	0	0	1	0	0	30
66	Man	Shoulder	9	0	0	10	0	0	0	0	0	1	0	0	24
59	Man	Shoulder	23	4.5	3	17	0	0	0	0	0	1	0	0	26
50	Man	Shoulder	40	9	8		0	0	0	0	0	1	0	0	28
72	Man	Shoulder	33	7	9	26	0	0	0	0	0	1	0	0	21
69	Man	Shoulder	30	1.66667	1	14	0	0	0	0	0	1	0	0	24
49	Man	Shoulder & elbow	34	0.416667	22	34	0	0	0	0	0	0	1	1	18
68	Man	Wrist	20	8	12	26	0	0	0	0	0	0	1	0	18
49	Man	Wrist	37	13	5	18	0	0	0	0	0	0	1	0	26
30	Man	Wrist	20	9.06667	0	12	0	0	0	0	0	0	1	0	28
73	Man	Wrist	40	0	13	22	0	0	0	0	0	0	1	0	7
71	Man	Wrist	39	5.33333	10	37	0	0	0	0	0	0	0	1	12
63	Man	Wrist	33	1	9	21	0	0	0	0	0	0	1	0	17
74	Woman	Ankle	32	0	13	17	1	0	0	0	0	0	0	0	17
45	Woman	Ankle	3	13.95	4	16	1	0	0	0	0	0	0	0	15
71	Woman	Ankle	20	1	5	29	1	0	0	0	0	0	0	0	7
56	Woman	Ankle	26	24.8333	6	21	1	0	0	0	0	0	0	0	27
62	Woman	Ankle	36	0	7	14	1	0	0	0	0	0	0	0	17
58	Woman	Ankle	18	3	17	24	1	0	0	0	0	0	0	0	35
61	Woman	Ankle	32	11.5	8	24	1	0	0	0	0	0	0	0
68	Woman	Ankle	34	1.01667	8	19	1	0	0	0	0	0	0	0	20
68	Woman	Ankle	27	8.25	5	28	1	0	0	0	0	0	0	0	31
51	Woman	Ankle	20	1	3	13	1	0	0	0	0	0	0	0	26
69	Woman	Ankle	24	9.16667	4	20	1	0	0	0	0	0	0	0	30
47	Woman	Ankle	22	11	4	20	1	0	0	0	0	0	0	0	26
50	Woman	Ankle	9	4.5	4	12	1	0	0	0	0	0	0	0	34
62	Woman	Ankle	32	5.03333	3	17	1	0	0	0	0	0	0	0	21
59	Woman	Ankle	30	18.5	0	15	1	0	0	0	0	0	0	0	16
69	Woman	Ankle	28	6.11667	11	29	1	0	0	0	0	0	0	0	8
46	Woman	Elbow	28	1.5	0	12	0	1	0	0	0	0	0	0	18
49	Woman	Elbow	39	7.5	22	46	0	1	0	0	0	0	0	0	21
65	Woman	Elbow	36	4.8	4	23	0	1	0	0	0	0	0	0	27
47	Woman	Elbow	34	1	11	21	0	1	0	0	0	0	0	0
57	Woman	Foot		14			0	0	1	0	0	0	0	0	17
60	Woman	Foot	8	0.75	0	13	0	0	1	0	0	0	0	0	21
32	Woman	Foot	9	20.6667	1	12	0	0	1	0	0	0	0	0	26
65	Woman	Foot	18	0.75	4	16	0	0	1	0	0	0	0	0	18
69	Woman	Foot	22	1	7	20	0	0	1	0	0	0	0	0	26
70	Woman	Foot	20	0	4	19	0	0	1	0	0	0	0	0	27
57	Woman	Foot	37	10.1833	24	50	0	0	1	0	0	0	0	0	19
54	Woman	Foot	16	1.03333	5	13	0	0	1	0	0	0	0	0	25
72	Woman	Foot	27	0.166667	7	16	0	0	1	0	0	0	0	0	26
64	Woman	Foot	26	2.13333	7	16	0	0	1	0	0	0	0	0	35
46	Woman	Foot	9	5.66667	4	17	0	0	1	0	0	0	0	0	20
47	Woman	Foot	33	0	4	15	0	0	1	0	0	0	0	0	25
73	Woman	Foot	20	1.08333	2	12	0	0	1	0	0	0	0	0	20
36	Woman	Foot	23	17	4	13	0	0	1	0	0	0	0	0	21
61	Woman	Foot	31	3.06667	2	15	0	0	1	0	0	0	0	0	29
50	Woman	Foot	35	14	7	20	0	0	1	0	0	0	0	0	27
54	Woman	Foot	24	1.33333	1	14	0	0	1	0	0	0	0	0	28
61	Woman	Foot	20	1	6	17	0	0	1	0	0	0	0	0	35
66	Woman	Foot	32	1	18	35	0	0	1	0	0	0	0	0	20
65	Woman	Foot	25	11.55	4	22	0	0	1	0	0	0	0	0	29
69	Woman	Foot	24	1.25	8	20	0	0	1	0	0	0	0	0	20
66	Woman	Foot	32	0	7	28	0	0	1	0	0	0	0	0	21
50	Woman	Foot	40	25.4833	0	14	0	0	1	0	0	0	0	0	25
66	Woman	Foot	30	25.4833	5	21	0	0	1	0	0	0	0	0
70	Woman	Foot	28	0.5	11	35	0	0	1	0	0	0	0	0	19
58	Woman	Foot	33	1	12	27	0	0	1	0	0	0	0	0	21
74	Woman	Foot	40	0	11	27	0	0	1	0	0	0	0	0	22
53	Woman	Foot	40	0	10	21	0	0	1	0	0	0	0	0	28
53	Woman	Foot					0	0	1	0	0	0	0	0	21
75	Woman	Foot	32	1.16667	12	25	0	0	1	0	0	0	0	0	24
61	Woman	Foot	22	10	16	29	0	0	1	0	0	0	0	0	26
54	Woman	Foot	36	17	6	16	0	0	1	0	0	0	0	0	21
46	Woman	Foot	34	1	19	37	0	0	1	0	0	0	0	0	22
54	Woman	Foot	5	10	5	18	0	0	1	0	0	0	0	0	29
60	Woman	Foot	23	6.5	10	27	0	0	1	0	0	0	0	0	14
53	Woman	Foot	20	1.5	14	21	0	0	1	0	0	0	0	0	33
75	Woman	Foot	32	0	3	19	0	0	1	0	0	0	0	0	20
50	Woman	Foot	31	3.25	1	12	0	0	1	0	0	0	0	0	19
63	Woman	Foot	34	2.08333	7	11	0	0	1	0	0	0	0	0	33
75	Woman	Foot	30	0	13	26	0	0	1	0	0	0	0	0	20
68	Woman	Foot	25	15.0833	11	32	0	0	1	0	0	0	0	0	16
48	Woman	Foot	25	10.4167	13	27	0	0	1	0	0	0	0	0	20
73	Woman	Foot	30	6.66667	5	14	0	0	1	0	0	0	0	0	24
68	Woman	Foot	16	5.5	0	10	0	0	1	0	0	0	0	0	27
63	Woman	Foot	32	0	11	31	0	0	1	0	0	0	0	0	23
65	Woman	Foot	35	5.16667	23	32	0	0	1	0	0	0	0	0	24
69	Woman	Foot					0	0	1	0	0	0	0	0	15
66	Woman	Foot	20	9	7	20	0	0	1	0	0	0	0	0
55	Woman	Foot	28	25.4833	1	21	0	0	1	0	0	0	0	0	14
55	Woman	Foot	26	15	1	13	0	0	1	0	0	0	0	0	19
68	Woman	Hand	12	2.33333	3	15	0	0	0	0	0	0	0	1	27
81	Woman	Hip	37	1	8	25	0	0	0	1	0	0	0	0	16
62	Woman	Hip	28	1	9	25	0	0	0	1	0	0	0	0	20
83	Woman	Hip	8	2.16667	2	15	0	0	0	1	0	0	0	0	19
75	Woman	Hip	33	3.38333	3	19	0	0	0	1	0	0	0	0	19
83	Woman	Hip	40	14	15	38	0	0	0	1	0	0	0	0	21
68	Woman	Hip	32	1.15	15	27	0	0	0	1	0	0	0	0	35
60	Woman	Hip	32	0	4	21	0	0	0	1	0	0	0	0	7
71	Woman	Hip	31	6	9	23	0	0	0	1	0	0	0	0	20
75	Woman	Hip	40	0	18	35	0	0	0	1	0	0	0	0	33
51	Woman	Hip	33	0.166667	8	19	0	0	0	1	0	0	0	0	21
41	Woman	Hip		0			0	0	0	1	0	0	0	0	32
75	Woman	Hip	15	2.91667	0	10	0	0	0	1	0	0	0	0	22
84	Woman	Hip	40	0	14	29	0	0	0	1	0	0	0	0	27
72	Woman	Hip	34	1	1	12	0	0	0	1	0	0	0	0	26
51	Woman	Hip	14	9	2	11	0	0	0	1	0	0	0	0
47	Woman	Hip	31	0.5	11	29	0	0	0	1	0	0	0	0	21
75	Woman	Hip	27	7	0	15	0	0	0	1	0	0	0	0	26
73	Woman	Hip	37	0	26	46	0	0	0	1	0	0	0	0	25
79	Woman	Hip	37	0	2	14	0	0	0	1	0	0	0	0
63	Woman	Hip	32	9	1	12	0	0	0	1	0	0	0	0	26
50	Woman	Hip	23	8.75	2	19	0	0	0	1	0	0	0	0	21
62	Woman	Hip	27	9	9	24	0	0	0	1	0	0	0	0	24
54	Woman	Hip	23	0.5	0	10	0	0	0	1	0	0	0	0	28
71	Woman	Hip	38	0.183333	17	32	0	0	0	1	0	0	0	0	27
64	Woman	Hip	34	4	5	22	0	0	0	1	0	0	0	0	25
66	Woman	Hip	20	1.5	2	16	0	0	0	1	0	0	0	0	35
58	Woman	Hip	30	0	12	24	0	0	0	1	0	0	0	0	28
55	Woman	Hip	23	1.66667	0	11	0	0	0	1	0	0	0	0	28
85	Woman	Hip		22			0	0	0	1	0	0	0	0	21
67	Woman	Hip	33	0.416667	14	20	0	0	0	1	0	0	0	0	29
63	Woman	Hip	28	16.0167	1	12	0	0	0	1	0	0	0	0	22
40	Woman	Hip	31	5.08333	3	15	0	0	0	1	0	0	0	0	28
82	Woman	Hip	30	7	14	30	0	0	0	1	0	0	0	0	23
58	Woman	Hip	30	11.9833	6	20	0	0	0	1	0	0	0	0	26
58	Woman	Hip	32	0.133333	4	14	0	0	0	1	0	0	0	0	31
54	Woman	Hip	24	14	12	30	0	0	0	1	0	0	0	0	35
64	Woman	Hip	25	20.0833	15	29	0	0	0	1	0	0	0	0	20
52	Woman	Hip		2			0	0	0	1	0	0	0	0	20
72	Woman	Hip	36	2.5	21	35	0	0	0	1	0	0	0	0	15
55	Woman	Hip	29	15.3833	20	35	0	0	0	1	0	0	0	0	34
53	Woman	Hip	33	2	12	26	0	0	0	1	0	0	0	0
71	Woman	Hip	34	0	4	13	0	0	0	1	0	0	0	0	35
64	Woman	Hip	17	4.75	2	17	0	0	0	1	0	0	0	0	23
59	Woman	Hip	15	14.25	4	19	0	0	0	1	0	0	0	0	23
71	Woman	Hip	40	2.66667	15	33	0	0	0	1	0	0	0	0	28
61	Woman	Hip	32	7	7	22	0	0	0	1	0	0	0	0	22
73	Woman	Hip & knee	25	8.5	1	13	0	0	0	0	0	0	0	1	29
71	Woman	Hip & knee	38	0	7	29	0	0	0	0	0	0	0	1	23
72	Woman	Hip & knee	32	0	3	13	0	0	0	0	0	0	0	1
64	Woman	Hip & knee	31	0.05	13	22	0	0	0	0	0	0	0	1	24
59	Woman	Hip & Knee	20	0.5	0	11	0	0	0	0	0	0	0	1	27
63	Woman	Knee	18	5	10	32	0	0	0	0	1	0	0	0	21
71	Woman	Knee	40	0	15	37	0	0	0	0	1	0	0	0	30
67	Woman	Knee	32	6.98333	8	35	0	0	0	0	1	0	0	0	27
65	Woman	Knee	25	9.08333	8	16	0	0	0	0	1	0	0	0	19
55	Woman	Knee	23	1.01667	4	15	0	0	0	0	1	0	0	0	13
57	Woman	Knee	19	6.08333	25	47	0	0	0	0	1	0	0	0	23
84	Woman	Knee	33	0.75	11	31	0	0	0	0	1	0	0	0	27
68	Woman	Knee	20	18.6167	3	14	0	0	0	0	1	0	0	0	21
70	Woman	Knee					0	0	0	0	1	0	0	0	28
56	Woman	Knee	24	0	17	25	0	0	0	0	1	0	0	0	12
56	Woman	Knee	18	1	6	12	0	0	0	0	1	0	0	0	35
58	Woman	Knee	28	10.6667	5	16	0	0	0	0	1	0	0	0	22
58	Woman	Knee	21	4.5	6	26	0	0	0	0	1	0	0	0	29
73	Woman	Knee	37	0	13	32	0	0	0	0	1	0	0	0	28
55	Woman	Knee	28	19.0667	0	12	0	0	0	0	1	0	0	0	23
56	Woman	Knee	40	2.33333	19	33	0	0	0	0	1	0	0	0	14
62	Woman	Knee	28	4	1	13	0	0	0	0	1	0	0	0	17
53	Woman	Knee	26	25.4833	2	10	0	0	0	0	1	0	0	0	15
64	Woman	Knee	34	0	24	43	0	0	0	0	1	0	0	0	15
67	Woman	Knee	30	1.16667	4	12	0	0	0	0	1	0	0	0	11
76	Woman	Knee	40	1.08333	13	23	0	0	0	0	1	0	0	0	14
67	Woman	Knee	30	1.78333	7	21	0	0	0	0	1	0	0	0	18
66	Woman	Knee	32	1.66667	3	12	0	0	0	0	1	0	0	0	21
67	Woman	Knee	23	3.08333	7	18	0	0	0	0	1	0	0	0	19
63	Woman	Knee	40	0.5	9	35	0	0	0	0	1	0	0	0	14
70	Woman	Knee	30	1.33333	7	27	0	0	0	0	1	0	0	0	25
79	Woman	Knee	31	0	2	13	0	0	0	0	1	0	0	0	17
60	Woman	Knee	29	0	11	21	0	0	0	0	1	0	0	0	23
50	Woman	Knee	36	25.4833	17	30	0	0	0	0	1	0	0	0	20
58	Woman	Knee		4			0	0	0	0	1	0	0	0	20
60	Woman	Knee	33	0.333333	3	16	0	0	0	0	1	0	0	0	13
56	Woman	Knee	40	7	5	25	0	0	0	0	1	0	0	0	25
69	Woman	Knee	20	5.7	7	22	0	0	0	0	1	0	0	0	23
72	Woman	Knee	30	10.5	10	31	0	0	0	0	1	0	0	0	19
86	Woman	Knee	29	1.33333	10	16	0	0	0	0	1	0	0	0	22
50	Woman	Knee	21	8.05	7	22	0	0	0	0	1	0	0	0	17
62	Woman	Knee		0.216667			0	0	0	0	1	0	0	0	16
61	Woman	Knee	27	1.16667	6	15	0	0	0	0	1	0	0	0	35
74	Woman	Knee	23	2	9	21	0	0	0	0	1	0	0	0	27
65	Woman	Knee	33	0.333333	9	21	0	0	0	0	1	0	0	0	32
56	Woman	Knee	40	14	19	39	0	0	0	0	1	0	0	0	23
55	Woman	Knee	36	1	24	46	0	0	0	0	1	0	0	0	21
87	Woman	Knee	28	0.166667	19	30	0	0	0	0	1	0	0	0	28
68	Woman	Knee	39	0.833333	16	31	0	0	0	0	1	0	0	0	11
53	Woman	Knee	30	5.5	17	43	0	0	0	0	1	0	0	0	9
42	Woman	Knee	28	13.75	13	21	0	0	0	0	1	0	0	0	21
76	Woman	Knee	36	3.16667	3	13	0	0	0	0	1	0	0	0	16
68	Woman	Knee	24	2	8	26	0	0	0	0	1	0	0	0	25
51	Woman	Knee	40	0	26	48	0	0	0	0	1	0	0	0	19
75	Woman	Knee	30	1.5	8	21	0	0	0	0	1	0	0	0	24
63	Woman	Knee	30	1.33333	6	20	0	0	0	0	1	0	0	0	16
70	Woman	Knee	34	2.66667	8	20	0	0	0	0	1	0	0	0	21
78	Woman	Knee	25	0	1	10	0	0	0	0	1	0	0	0	16
49	Woman	Knee	32	0	4	26	0	0	0	0	1	0	0	0	21
78	Woman	Knee	28	0	6	28	0	0	0	0	1	0	0	0
58	Woman	Knee	21	8	5	20	0	0	0	0	1	0	0	0	19
54	Woman	Knee	32	4.16667	18	30	0	0	0	0	1	0	0	0	32
75	Woman	Knee	11	2.5	4	22	0	0	0	0	1	0	0	0
88	Woman	Knee	23	0	4	22	0	0	0	0	1	0	0	0	20
69	Woman	Knee	23	0	1	11	0	0	0	0	1	0	0	0	25
78	Woman	Knee					0	0	0	0	1	0	0	0	14
73	Woman	Knee	20	6.05	4	13	0	0	0	0	1	0	0	0	16
51	Woman	Knee	30	0.333333	19	36	0	0	0	0	1	0	0	0	28
68	Woman	Knee	38	0.166667	11	26	0	0	0	0	1	0	0	0	17
71	Woman	Knee	40	2	19	37	0	0	0	0	1	0	0	0	22
76	Woman	Knee	33	0	10	33	0	0	0	0	1	0	0	0	22
68	Woman	Knee	33	14	14	25	0	0	0	0	1	0	0	0	32
55	Woman	Knee	31	10.5	0	10	0	0	0	0	1	0	0	0
48	Woman	Knee	36	3.33333	11	32	0	0	0	0	1	0	0	0	21
44	Woman	Knee	30	1	15	24	0	0	0	0	1	0	0	0	20
68	Woman	Knee	26	0.333333	8	24	0	0	0	0	1	0	0	0	28
70	Woman	Knee	34	0.666667	13	26	0	0	0	0	1	0	0	0	28
49	Woman	Knee	38	1	9	29	0	0	0	0	1	0	0	0	28
70	Woman	Knee	24	0	4	16	0	0	0	0	1	0	0	0	31
51	Woman	Knee	30	0.166667	1	14	0	0	0	0	1	0	0	0	27
77	Woman	Knee	5	5.5	0	11	0	0	0	0	1	0	0	0	18
48	Woman	Knee	34	2	5	20	0	0	0	0	1	0	0	0	13
74	Woman	Knee	34	0	5	15	0	0	0	0	1	0	0	0	13
69	Woman	Knee	23	0	4	15	0	0	0	0	1	0	0	0	10
69	Woman	Knee	22	7	9	22	0	0	0	0	1	0	0	0	14
65	Woman	Knee	16	8	3	15	0	0	0	0	1	0	0	0	27
71	Woman	Knee		4	9	24	0	0	0	0	1	0	0	0
48	Woman	Knee	28	0.666667	9	16	0	0	0	0	1	0	0	0	20
56	Woman	Knee	24	23.4167	9	23	0	0	0	0	1	0	0	0	25
66	Woman	Knee					0	0	0	0	1	0	0	0	20
63	Woman	Knee	38	14	25	43	0	0	0	0	1	0	0	0	14
73	Woman	Knee	34	1.16667	21	38	0	0	0	0	1	0	0	0	35
65	Woman	Knee	29	25.4833	6	18	0	0	0	0	1	0	0	0	25
48	Woman	Knee	28	25.4833	9	17	0	0	0	0	1	0	0	0	25
62	Woman	Knee	29	1.66667	2	18	0	0	0	0	1	0	0	0	19
64	Woman	Knee	36	1.16667	20	40	0	0	0	0	1	0	0	0	21
87	Woman	Knee	40	0	3	16	0	0	0	0	1	0	0	0	23
61	Woman	Knee	27	3	4	28	0	0	0	0	1	0	0	0	23
73	Woman	Knee	40	1.75	6	14	0	0	0	0	1	0	0	0	25
80	Woman	Knee	32	8	0	23	0	0	0	0	1	0	0	0	20
60	Woman	Knee	23	1	4	11	0	0	0	0	1	0	0	0	25
61	Woman	Knee	33	3	11	26	0	0	0	0	1	0	0	0	20
55	Woman	Knee	39	1	7	20	0	0	0	0	1	0	0	0	21
46	Woman	Knee	33	0.666667	20	26	0	0	0	0	1	0	0	0	15
75	Woman	Knee	33	0.166667	15	34	0	0	0	0	1	0	0	0	29
71	Woman	Knee	36	0	5	18	0	0	0	0	1	0	0	0	24
45	Woman	Knee	40	0.166667	16	37	0	0	0	0	1	0	0	0	17
71	Woman	Knee	40	0	13	20	0	0	0	0	1	0	0	0	18
58	Woman	Knee					0	0	0	0	1	0	0	0
60	Woman	Knee	36	2.15	16	41	0	0	0	0	1	0	0	0	25
80	Woman	Knee	30	0	0	10	0	0	0	0	1	0	0	0	23
69	Woman	Knee	28	5	5	15	0	0	0	0	1	0	0	0	17
67	Woman	Knee	40	0.5	16	31	0	0	0	0	1	0	0	0	12
62	Woman	Knee		14	12	32	0	0	0	0	1	0	0	0	24
85	Woman	Knee	24	1	2	16	0	0	0	0	1	0	0	0	26
73	Woman	Knee	22	4.33333	9	32	0	0	0	0	1	0	0	0	26
72	Woman	Knee					0	0	0	0	1	0	0	0	25
76	Woman	Knee	17	0.666667	1	11	0	0	0	0	1	0	0	0	21
71	Woman	Knee					0	0	0	0	1	0	0	0	24
85	Woman	Knee	37	0	16	19	0	0	0	0	1	0	0	0	24
70	Woman	Knee	33	0.0833333	3	14	0	0	0	0	1	0	0	0	31
75	Woman	Knee	10	2.5	0	12	0	0	0	0	1	0	0	0	23
54	Woman	Knee					0	0	0	0	1	0	0	0	18
78	Woman	Knee	40	0.833333	14	40	0	0	0	0	1	0	0	0	24
71	Woman	Knee	33	5.05	8	17	0	0	0	0	1	0	0	0	24
74	Woman	Knee	40	0	6	18	0	0	0	0	1	0	0	0
51	Woman	Knee	40	3.58333	24	39	0	0	0	0	1	0	0	0
76	Woman	Knee	28	1	6	18	0	0	0	0	1	0	0	0	23
59	Woman	Knee	40	0.166667	26	46	0	0	0	0	1	0	0	0	34
71	Woman	Knee	32	3	2	12	0	0	0	0	1	0	0	0	22
67	Woman	Knee	25	3	2	16	0	0	0	0	1	0	0	0	21
57	Woman	Knee	27	16	20	34	0	0	0	0	1	0	0	0	20
56	Woman	Knee	11	8	10	17	0	0	0	0	1	0	0	0	23
61	Woman	Knee	34	4	3	18	0	0	0	0	1	0	0	0	24
73	Woman	Knee	36	4.16667	25	46	0	0	0	0	1	0	0	0	26
70	Woman	Knee	33	8.66667	7	14	0	0	0	0	1	0	0	0	28
47	Woman	Knee	24	5.25	9	17	0	0	0	0	1	0	0	0	30
55	Woman	Other		25.4833	17	28	0	0	0	0	0	0	0	1	12
59	Woman	Shoulder	24	14.0333	6	29	0	0	0	0	0	1	0	0	21
60	Woman	Shoulder	23	0	6	18	0	0	0	0	0	1	0	0	22
56	Woman	Shoulder	22	0.333333	6	30	0	0	0	0	0	1	0	0	24
81	Woman	Shoulder	27	0.75	3	18	0	0	0	0	0	1	0	0	24
65	Woman	Shoulder	14	2.5	4	22	0	0	0	0	0	1	0	0	28
49	Woman	Shoulder	32	1.5	8	10	0	0	0	0	0	1	0	0	27
60	Woman	Shoulder	40	0.5	0	13	0	0	0	0	0	1	0	0	32
57	Woman	Shoulder	23	4.06667	6	16	0	0	0	0	0	1	0	0	33
34	Woman	Shoulder	25	6	4	23	0	0	0	0	0	1	0	0	18
58	Woman	Shoulder	32	14	5	17	0	0	0	0	0	1	0	0	18
66	Woman	Shoulder	23	0.75	7	31	0	0	0	0	0	1	0	0	25
65	Woman	Shoulder	24	14	3	11	0	0	0	0	0	1	0	0	17
47	Woman	Shoulder	18	17	5	12	0	0	0	0	0	1	0	0	17
51	Woman	Shoulder	30	0.333333	13	22	0	0	0	0	0	1	0	0	25
58	Woman	Shoulder	40	1	13	34	0	0	0	0	0	1	0	0	34
65	Woman	Shoulder	28	14	0	15	0	0	0	0	0	1	0	0	17
69	Woman	Shoulder	31	1.5	7	20	0	0	0	0	0	1	0	0
64	Woman	Shoulder	39	0	21	34	0	0	0	0	0	1	0	0	22
66	Woman	Shoulder	1	12.0333	0	10	0	0	0	0	0	1	0	0
70	Woman	Shoulder	26	1	7	19	0	0	0	0	0	1	0	0	29
78	Woman	Shoulder	23	1.58333	9	24	0	0	0	0	0	1	0	0	14
52	Woman	Shoulder	31	5.3	6	23	0	0	0	0	0	1	0	0	21
53	Woman	Shoulder	36	0.833333	21	40	0	0	0	0	0	1	0	0	16
58	Woman	Shoulder	34	1.33333	23	37	0	0	0	0	0	1	0	0	18
59	Woman	Shoulder	38	0.333333	22	45	0	0	0	0	0	1	0	0	30
73	Woman	Shoulder	40	1	10	18	0	0	0	0	0	1	0	0	26
57	Woman	Shoulder	20	4	3	19	0	0	0	0	0	1	0	0	18
58	Woman	Shoulder	37	0	24	41	0	0	0	0	0	1	0	0	28
71	Woman	Shoulder	33	3.5	7	23	0	0	0	0	0	1	0	0	23
57	Woman	Shoulder	25	25.4833	9	23	0	0	0	0	0	1	0	0	16
49	Woman	Shoulder	29	14	12	25	0	0	0	0	0	1	0	0	19
68	Woman	Shoulder	28	1.5	12	31	0	0	0	0	0	1	0	0	11
54	Woman	Shoulder	35	14	19	30	0	0	0	0	0	1	0	0	23
64	Woman	Shoulder	26	12	1	11	0	0	0	0	0	1	0	0	20
67	Woman	Shoulder	23	8.03333	0	11	0	0	0	0	0	1	0	0	17
78	Woman	Shoulder	18	0.75	2	22	0	0	0	0	0	1	0	0	23
68	Woman	Shoulder	30	7	0	10	0	0	0	0	0	1	0	0	26
53	Woman	Shoulder	26	8	6	23	0	0	0	0	0	1	0	0	7
74	Woman	Shoulder	30	0.5	1	12	0	0	0	0	0	1	0	0	19
65	Woman	Shoulder	32	0	0	10	0	0	0	0	0	1	0	0	25
71	Woman	Shoulder & knee	6	1	2	12	0	0	0	0	0	0	1	1	17
58	Woman	Shoulder & knee	36	2	15	35	0	0	0	0	0	0	1	1	25
58	Woman	Shoulder & Knee	25	1	13	27	0	0	0	0	0	0	1	1	25
64	Woman	Wrist	32	5	1	12	0	0	0	0	0	0	1	0	21
59	Woman	Wrist	31	25.4833	15	24	0	0	0	0	0	0	1	0	32
79	Woman	Wrist	24	1.05	5	12	0	0	0	0	0	0	1	0	29
63	Woman	Wrist & Hip	23	0	8	17	0	0	0	0	0	0	0	1	33
